# Supplementary material for: An analysis of training load in highly trained female football players
Source: PLoS One. 2024 Mar 28;19(3):e0299851. doi: 10.1371/journal.pone.0299851 (PMC10977714; doi:10.1371/journal.pone.0299851)
Supplement: S1 Table — (XLSX) [file pone.0299851.s002.xlsx]

## Sheet: Sheet1
Contrast	Cycle	Estimate	Lower CI	Upper CI	P-value	Metric
MD - MD+2	2	11	5	17	0	Duration
MD - MD+2	3	8	1	14	0.003	Duration
MD - MD-1	3	8	4	12	0	Duration
MD+2 - MD-1	3	0	-7	7	1	Duration
MD - MD+2	5	10	6	15	0	Duration
MD - MD-3	5	-15	-19	-11	0	Duration
MD - MD-2	5	-3	-10	3	0.995	Duration
MD - MD-1	5	12	6	18	0	Duration
MD+2 - MD-3	5	-26	-31	-21	0	Duration
MD+2 - MD-2	5	-14	-21	-6	0	Duration
MD+2 - MD-1	5	1	-5	8	1	Duration
MD-3 - MD-2	5	12	4	20	0	Duration
MD-3 - MD-1	5	27	20	34	0	Duration
MD-2 - MD-1	5	15	9	21	0	Duration
MD - MD+2	6	10	5	15	0	Duration
MD - MD-4	6	-7	-11	-3	0	Duration
MD - MD-3	6	-18	-22	-13	0	Duration
MD - MD-2	6	-11	-17	-6	0	Duration
MD - MD-1	6	14	10	18	0	Duration
MD+2 - MD-4	6	-17	-24	-11	0	Duration
MD+2 - MD-3	6	-28	-34	-22	0	Duration
MD+2 - MD-2	6	-22	-28	-16	0	Duration
MD+2 - MD-1	6	3	-2	9	0.794	Duration
MD-4 - MD-3	6	-11	-16	-5	0	Duration
MD-4 - MD-2	6	-4	-12	3	0.854	Duration
MD-4 - MD-1	6	21	16	26	0	Duration
MD-3 - MD-2	6	6	-1	14	0.317	Duration
MD-3 - MD-1	6	31	26	37	0	Duration
MD-2 - MD-1	6	25	19	31	0	Duration
MD - MD+2	7	1	-5	7	1	Duration
MD - MD-5	7	-14	-19	-9	0	Duration
MD - MD-4	7	-15	-24	-7	0	Duration
MD - MD-3	7	-10	-16	-5	0	Duration
MD - MD-2	7	-10	-16	-5	0	Duration
MD - MD-1	7	7	2	13	0.001	Duration
MD+2 - MD-5	7	-15	-22	-7	0	Duration
MD+2 - MD-4	7	-16	-27	-5	0	Duration
MD+2 - MD-3	7	-11	-19	-3	0	Duration
MD+2 - MD-2	7	-11	-19	-3	0	Duration
MD+2 - MD-1	7	6	-1	14	0.233	Duration
MD-5 - MD-4	7	-1	-11	8	1	Duration
MD-5 - MD-3	7	4	-4	11	0.999	Duration
MD-5 - MD-2	7	4	-4	11	0.996	Duration
MD-5 - MD-1	7	21	14	28	0	Duration
MD-4 - MD-3	7	5	-4	14	0.99	Duration
MD-4 - MD-2	7	5	-5	15	0.999	Duration
MD-4 - MD-1	7	22	14	31	0	Duration
MD-3 - MD-2	7	0	-8	8	1	Duration
MD-3 - MD-1	7	17	10	25	0	Duration
MD-2 - MD-1	7	18	11	24	0	Duration
MD - MD+2	2	4.8	3.7	5.9	0	Peak speed
MD - MD+2	3	5.8	4.1	7.5	0	Peak speed
MD - MD-1	3	3.5	2.9	4.2	0	Peak speed
MD+2 - MD-1	3	-2.2	-4.2	-0.3	0.01	Peak speed
MD - MD+2	5	6.8	5.4	8.3	0	Peak speed
MD - MD-3	5	1.8	1.2	2.4	0	Peak speed
MD - MD-2	5	3.2	2.5	4	0	Peak speed
MD - MD-1	5	4	3.2	4.7	0	Peak speed
MD+2 - MD-3	5	-5	-6.5	-3.6	0	Peak speed
MD+2 - MD-2	5	-3.6	-4.8	-2.4	0	Peak speed
MD+2 - MD-1	5	-2.9	-4.8	-1	0	Peak speed
MD-3 - MD-2	5	1.4	0.5	2.4	0	Peak speed
MD-3 - MD-1	5	2.1	1.3	3	0	Peak speed
MD-2 - MD-1	5	0.7	-0.6	2	0.973	Peak speed
MD - MD+2	6	6.4	5	7.9	0	Peak speed
MD - MD-4	6	3.5	2.8	4.1	0	Peak speed
MD - MD-3	6	1.9	1.2	2.7	0	Peak speed
MD - MD-2	6	2.4	1.2	3.6	0	Peak speed
MD - MD-1	6	4.2	3.5	4.9	0	Peak speed
MD+2 - MD-4	6	-3	-4.6	-1.3	0	Peak speed
MD+2 - MD-3	6	-4.5	-5.5	-3.5	0	Peak speed
MD+2 - MD-2	6	-4.1	-6.4	-1.7	0	Peak speed
MD+2 - MD-1	6	-2.3	-3.8	-0.7	0	Peak speed
MD-4 - MD-3	6	-1.5	-2.5	-0.6	0	Peak speed
MD-4 - MD-2	6	-1.1	-2.2	0	0.047	Peak speed
MD-4 - MD-1	6	0.7	-0.1	1.5	0.158	Peak speed
MD-3 - MD-2	6	0.4	-1.2	2.1	1	Peak speed
MD-3 - MD-1	6	2.3	1.3	3.2	0	Peak speed
MD-2 - MD-1	6	1.8	0.7	2.9	0	Peak speed
MD - MD+2	7	7.1	5.9	8.4	0	Peak speed
MD - MD-5	7	4.1	3.3	4.9	0	Peak speed
MD - MD-4	7	1.8	1	2.6	0	Peak speed
MD - MD-3	7	2.7	1.2	4.3	0	Peak speed
MD - MD-2	7	3.4	1.4	5.5	0	Peak speed
MD - MD-1	7	3	2.2	3.8	0	Peak speed
MD+2 - MD-5	7	-3	-4.5	-1.5	0	Peak speed
MD+2 - MD-4	7	-5.3	-6.9	-3.8	0	Peak speed
MD+2 - MD-3	7	-4.4	-6.9	-1.9	0	Peak speed
MD+2 - MD-2	7	-3.7	-5.9	-1.4	0	Peak speed
MD+2 - MD-1	7	-4.2	-5.9	-2.4	0	Peak speed
MD-5 - MD-4	7	-2.3	-3.2	-1.4	0	Peak speed
MD-5 - MD-3	7	-1.4	-2.8	0	0.056	Peak speed
MD-5 - MD-2	7	-0.7	-3.1	1.7	1	Peak speed
MD-5 - MD-1	7	-1.1	-2.3	0	0.054	Peak speed
MD-4 - MD-3	7	0.9	-0.4	2.3	0.665	Peak speed
MD-4 - MD-2	7	1.7	-0.6	4	0.603	Peak speed
MD-4 - MD-1	7	1.2	-0.1	2.4	0.08	Peak speed
MD-3 - MD-2	7	0.7	-2	3.4	1	Peak speed
MD-3 - MD-1	7	0.2	-1.4	1.9	1	Peak speed
MD-2 - MD-1	7	-0.5	-2.8	1.8	1	Peak speed
MD - MD+2	2	6199	5849	6549	0	TD
MD - MD+2	3	6234	5869	6600	0	TD
MD - MD-1	3	5990	5707	6274	0	TD
MD+2 - MD-1	3	-244	-590	102	0.649	TD
MD - MD+2	5	6169	5770	6569	0	TD
MD - MD-3	5	3442	3098	3785	0	TD
MD - MD-2	5	5165	4703	5626	0	TD
MD - MD-1	5	6089	5779	6398	0	TD
MD+2 - MD-3	5	-2728	-3162	-2294	0	TD
MD+2 - MD-2	5	-1005	-1602	-408	0	TD
MD+2 - MD-1	5	-81	-574	412	1	TD
MD-3 - MD-2	5	1723	1195	2251	0	TD
MD-3 - MD-1	5	2647	2236	3058	0	TD
MD-2 - MD-1	5	924	531	1317	0	TD
MD - MD+2	6	6399	6025	6773	0	TD
MD - MD-4	6	4522	4242	4801	0	TD
MD - MD-3	6	3199	2930	3467	0	TD
MD - MD-2	6	4573	4119	5027	0	TD
MD - MD-1	6	6285	5972	6598	0	TD
MD+2 - MD-4	6	-1878	-2297	-1458	0	TD
MD+2 - MD-3	6	-3200	-3676	-2725	0	TD
MD+2 - MD-2	6	-1826	-2477	-1176	0	TD
MD+2 - MD-1	6	-114	-537	310	1	TD
MD-4 - MD-3	6	-1323	-1693	-953	0	TD
MD-4 - MD-2	6	51	-445	548	1	TD
MD-4 - MD-1	6	1764	1391	2137	0	TD
MD-3 - MD-2	6	1374	911	1837	0	TD
MD-3 - MD-1	6	3087	2707	3466	0	TD
MD-2 - MD-1	6	1712	1282	2143	0	TD
MD - MD+2	7	6444	5967	6921	0	TD
MD - MD-5	7	4070	3733	4407	0	TD
MD - MD-4	7	2944	2451	3438	0	TD
MD - MD-3	7	4394	3816	4972	0	TD
MD - MD-2	7	4766	4294	5238	0	TD
MD - MD-1	7	5787	5436	6138	0	TD
MD+2 - MD-5	7	-2374	-2931	-1817	0	TD
MD+2 - MD-4	7	-3500	-4297	-2703	0	TD
MD+2 - MD-3	7	-2050	-2974	-1126	0	TD
MD+2 - MD-2	7	-1678	-2236	-1120	0	TD
MD+2 - MD-1	7	-657	-1231	-84	0.008	TD
MD-5 - MD-4	7	-1126	-1728	-523	0	TD
MD-5 - MD-3	7	324	-326	975	0.995	TD
MD-5 - MD-2	7	696	130	1262	0.003	TD
MD-5 - MD-1	7	1717	1273	2160	0	TD
MD-4 - MD-3	7	1450	892	2007	0	TD
MD-4 - MD-2	7	1822	1179	2465	0	TD
MD-4 - MD-1	7	2842	2226	3459	0	TD
MD-3 - MD-2	7	372	-469	1213	1	TD
MD-3 - MD-1	7	1393	759	2026	0	TD
MD-2 - MD-1	7	1021	418	1623	0	TD
MD - MD+2	2	1147	1050	1243	0	Acc/dec distance
MD - MD+2	3	1215	1135	1295	0	Acc/dec distance
MD - MD-1	3	1107	1039	1175	0	Acc/dec distance
MD+2 - MD-1	3	-108	-199	-17	0.005	Acc/dec distance
MD - MD+2	5	1148	1065	1232	0	Acc/dec distance
MD - MD-3	5	480	378	582	0	Acc/dec distance
MD - MD-2	5	897	792	1003	0	Acc/dec distance
MD - MD-1	5	1102	1022	1181	0	Acc/dec distance
MD+2 - MD-3	5	-668	-790	-547	0	Acc/dec distance
MD+2 - MD-2	5	-251	-372	-130	0	Acc/dec distance
MD+2 - MD-1	5	-47	-162	69	1	Acc/dec distance
MD-3 - MD-2	5	417	289	546	0	Acc/dec distance
MD-3 - MD-1	5	622	517	727	0	Acc/dec distance
MD-2 - MD-1	5	204	84	325	0	Acc/dec distance
MD - MD+2	6	1222	1075	1370	0	Acc/dec distance
MD - MD-4	6	702	633	772	0	Acc/dec distance
MD - MD-3	6	458	371	546	0	Acc/dec distance
MD - MD-2	6	860	720	1000	0	Acc/dec distance
MD - MD-1	6	1179	1104	1255	0	Acc/dec distance
MD+2 - MD-4	6	-520	-672	-368	0	Acc/dec distance
MD+2 - MD-3	6	-764	-895	-633	0	Acc/dec distance
MD+2 - MD-2	6	-363	-626	-99	0	Acc/dec distance
MD+2 - MD-1	6	-43	-211	125	1	Acc/dec distance
MD-4 - MD-3	6	-244	-347	-141	0	Acc/dec distance
MD-4 - MD-2	6	157	1	314	0.047	Acc/dec distance
MD-4 - MD-1	6	477	384	570	0	Acc/dec distance
MD-3 - MD-2	6	401	220	583	0	Acc/dec distance
MD-3 - MD-1	6	721	611	831	0	Acc/dec distance
MD-2 - MD-1	6	320	182	457	0	Acc/dec distance
MD - MD+2	7	1131	924	1339	0	Acc/dec distance
MD - MD-5	7	566	475	657	0	Acc/dec distance
MD - MD-4	7	358	210	506	0	Acc/dec distance
MD - MD-3	7	777	609	946	0	Acc/dec distance
MD - MD-2	7	850	716	984	0	Acc/dec distance
MD - MD-1	7	1012	900	1124	0	Acc/dec distance
MD+2 - MD-5	7	-565	-792	-339	0	Acc/dec distance
MD+2 - MD-4	7	-773	-1049	-497	0	Acc/dec distance
MD+2 - MD-3	7	-354	-680	-28	0.018	Acc/dec distance
MD+2 - MD-2	7	-281	-484	-79	0	Acc/dec distance
MD+2 - MD-1	7	-120	-373	133	0.998	Acc/dec distance
MD-5 - MD-4	7	-208	-368	-48	0.001	Acc/dec distance
MD-5 - MD-3	7	211	35	388	0.004	Acc/dec distance
MD-5 - MD-2	7	284	136	432	0	Acc/dec distance
MD-5 - MD-1	7	446	318	574	0	Acc/dec distance
MD-4 - MD-3	7	419	283	556	0	Acc/dec distance
MD-4 - MD-2	7	492	287	696	0	Acc/dec distance
MD-4 - MD-1	7	654	479	828	0	Acc/dec distance
MD-3 - MD-2	7	73	-159	304	1	Acc/dec distance
MD-3 - MD-1	7	234	54	414	0.001	Acc/dec distance
MD-2 - MD-1	7	162	20	304	0.009	Acc/dec distance
MD - MD+2	2	847	733	961	0	HSRD
MD - MD+2	3	865	751	978	0	HSRD
MD - MD-1	3	787	683	891	0	HSRD
MD+2 - MD-1	3	-77	-116	-39	0	HSRD
MD - MD+2	5	900	780	1019	0	HSRD
MD - MD-3	5	543	447	640	0	HSRD
MD - MD-2	5	725	624	826	0	HSRD
MD - MD-1	5	817	707	928	0	HSRD
MD+2 - MD-3	5	-356	-430	-283	0	HSRD
MD+2 - MD-2	5	-175	-228	-121	0	HSRD
MD+2 - MD-1	5	-82	-131	-33	0	HSRD
MD-3 - MD-2	5	182	109	255	0	HSRD
MD-3 - MD-1	5	274	213	335	0	HSRD
MD-2 - MD-1	5	92	42	143	0	HSRD
MD - MD+2	6	897	783	1011	0	HSRD
MD - MD-4	6	734	633	835	0	HSRD
MD - MD-3	6	489	403	575	0	HSRD
MD - MD-2	6	677	562	793	0	HSRD
MD - MD-1	6	816	708	925	0	HSRD
MD+2 - MD-4	6	-163	-204	-122	0	HSRD
MD+2 - MD-3	6	-408	-478	-339	0	HSRD
MD+2 - MD-2	6	-220	-292	-148	0	HSRD
MD+2 - MD-1	6	-81	-110	-52	0	HSRD
MD-4 - MD-3	6	-245	-310	-181	0	HSRD
MD-4 - MD-2	6	-57	-137	24	0.642	HSRD
MD-4 - MD-1	6	82	40	124	0	HSRD
MD-3 - MD-2	6	188	104	273	0	HSRD
MD-3 - MD-1	6	328	260	396	0	HSRD
MD-2 - MD-1	6	139	74	204	0	HSRD
MD - MD+2	7	914	798	1030	0	HSRD
MD - MD-5	7	746	639	853	0	HSRD
MD - MD-4	7	519	408	630	0	HSRD
MD - MD-3	7	717	593	841	0	HSRD
MD - MD-2	7	770	650	889	0	HSRD
MD - MD-1	7	751	647	855	0	HSRD
MD+2 - MD-5	7	-168	-223	-113	0	HSRD
MD+2 - MD-4	7	-395	-488	-303	0	HSRD
MD+2 - MD-3	7	-197	-282	-111	0	HSRD
MD+2 - MD-2	7	-144	-205	-84	0	HSRD
MD+2 - MD-1	7	-163	-208	-118	0	HSRD
MD-5 - MD-4	7	-227	-322	-132	0	HSRD
MD-5 - MD-3	7	-29	-129	72	1	HSRD
MD-5 - MD-2	7	24	-68	115	1	HSRD
MD-5 - MD-1	7	5	-60	70	1	HSRD
MD-4 - MD-3	7	199	98	299	0	HSRD
MD-4 - MD-2	7	251	157	344	0	HSRD
MD-4 - MD-1	7	232	139	326	0	HSRD
MD-3 - MD-2	7	52	-41	146	0.968	HSRD
MD-3 - MD-1	7	34	-58	125	1	HSRD
MD-2 - MD-1	7	-18	-87	50	1	HSRD
MD - MD+2	2	255	204	305	0	SpD
MD - MD+2	3	258	208	308	0	SpD
MD - MD-1	3	237	190	285	0	SpD
MD+2 - MD-1	3	-21	-34	-8	0	SpD
MD - MD+2	5	270	218	322	0	SpD
MD - MD-3	5	162	118	207	0	SpD
MD - MD-2	5	219	175	263	0	SpD
MD - MD-1	5	246	198	295	0	SpD
MD+2 - MD-3	5	-108	-138	-77	0	SpD
MD+2 - MD-2	5	-51	-71	-31	0	SpD
MD+2 - MD-1	5	-24	-37	-10	0	SpD
MD-3 - MD-2	5	57	22	91	0	SpD
MD-3 - MD-1	5	84	58	110	0	SpD
MD-2 - MD-1	5	27	6	49	0.002	SpD
MD - MD+2	6	268	217	319	0	SpD
MD - MD-4	6	225	181	270	0	SpD
MD - MD-3	6	144	106	181	0	SpD
MD - MD-2	6	201	155	248	0	SpD
MD - MD-1	6	246	197	294	0	SpD
MD+2 - MD-4	6	-43	-57	-29	0	SpD
MD+2 - MD-3	6	-124	-154	-94	0	SpD
MD+2 - MD-2	6	-67	-89	-44	0	SpD
MD+2 - MD-1	6	-22	-31	-13	0	SpD
MD-4 - MD-3	6	-81	-108	-55	0	SpD
MD-4 - MD-2	6	-24	-49	2	0.101	SpD
MD-4 - MD-1	6	20	5	35	0	SpD
MD-3 - MD-2	6	58	29	87	0	SpD
MD-3 - MD-1	6	102	74	129	0	SpD
MD-2 - MD-1	6	44	24	64	0	SpD
MD - MD+2	7	275	223	328	0	SpD
MD - MD-5	7	234	187	281	0	SpD
MD - MD-4	7	160	114	206	0	SpD
MD - MD-3	7	218	171	265	0	SpD
MD - MD-2	7	238	186	290	0	SpD
MD - MD-1	7	219	171	266	0	SpD
MD+2 - MD-5	7	-41	-66	-17	0	SpD
MD+2 - MD-4	7	-116	-150	-81	0	SpD
MD+2 - MD-3	7	-57	-79	-36	0	SpD
MD+2 - MD-2	7	-37	-59	-16	0	SpD
MD+2 - MD-1	7	-57	-80	-34	0	SpD
MD-5 - MD-4	7	-74	-115	-33	0	SpD
MD-5 - MD-3	7	-16	-48	16	0.996	SpD
MD-5 - MD-2	7	4	-28	36	1	SpD
MD-5 - MD-1	7	-16	-46	14	0.99	SpD
MD-4 - MD-3	7	58	26	91	0	SpD
MD-4 - MD-2	7	78	47	110	0	SpD
MD-4 - MD-1	7	59	21	96	0	SpD
MD-3 - MD-2	7	20	-10	49	0.761	SpD
MD-3 - MD-1	7	0	-30	30	1	SpD
MD-2 - MD-1	7	-19	-47	8	0.642	SpD
