# Supplementary material for: An analysis of training load in highly trained female football players
Source: PLoS One. 2024 Mar 28;19(3):e0299851. doi: 10.1371/journal.pone.0299851 (PMC10977714; doi:10.1371/journal.pone.0299851)
Supplement: S2 Table — (XLSX) [file pone.0299851.s003.xlsx]

## Sheet: Sheet1
MD	Cycle	Squad status	Estimate	Lower CI	Upper CI	Metric	Percentage of MD
MD		Non-starter	25	23	28	Duration	100
MD+2	2	Non-starter	80	77	83	Duration	320
MD+2	3	Non-starter	87	85	89	Duration	348
MD+2	5	Non-starter	91	88	94	Duration	364
MD+2	6	Non-starter	86	82	91	Duration	344
MD+2	7	Non-starter	86	80	92	Duration	344
MD-1	3	Non-starter	84	80	88	Duration	336
MD-3	5	Non-starter	105	102	108	Duration	420
MD-4	6	Non-starter	98	94	101	Duration	392
MD-5	7	Non-starter	102	98	105	Duration	408
MD-2	5	Non-starter	95	92	97	Duration	380
MD-3	6	Non-starter	106	102	109	Duration	424
MD-4	7	Non-starter	107	101	113	Duration	428
MD-1	5	Non-starter	77	74	79	Duration	308
MD-2	6	Non-starter	99	91	108	Duration	396
MD-3	7	Non-starter	97	93	102	Duration	388
MD-1	6	Non-starter	79	76	82	Duration	316
MD-2	7	Non-starter	98	94	102	Duration	392
MD-1	7	Non-starter	81	78	84	Duration	324
MD		Starter	88	87	89	Duration	100
MD+2	2	Starter	77	73	80	Duration	88
MD+2	3	Starter	80	76	84	Duration	91
MD+2	5	Starter	78	75	80	Duration	89
MD+2	6	Starter	78	75	80	Duration	89
MD+2	7	Starter	87	84	91	Duration	99
MD-1	3	Starter	80	77	82	Duration	91
MD-3	5	Starter	103	101	106	Duration	117
MD-4	6	Starter	95	92	98	Duration	108
MD-5	7	Starter	102	99	105	Duration	116
MD-2	5	Starter	91	87	95	Duration	103
MD-3	6	Starter	106	103	108	Duration	120
MD-4	7	Starter	103	98	108	Duration	117
MD-1	5	Starter	76	73	79	Duration	86
MD-2	6	Starter	99	96	103	Duration	112
MD-3	7	Starter	98	95	102	Duration	111
MD-1	6	Starter	74	72	76	Duration	84
MD-2	7	Starter	98	95	102	Duration	111
MD-1	7	Starter	81	77	84	Duration	92
MD		Non-starter	24.5	24	25	Peak speed	100
MD+2	2	Non-starter	21.6	20.9	22.3	Peak speed	88
MD+2	3	Non-starter	20.6	20	21.2	Peak speed	84
MD+2	5	Non-starter	20.7	20	21.4	Peak speed	84
MD+2	6	Non-starter	20.7	20	21.4	Peak speed	84
MD+2	7	Non-starter	20.6	19.9	21.3	Peak speed	84
MD-1	3	Non-starter	22.3	21.8	22.7	Peak speed	91
MD-3	5	Non-starter	23.9	23.5	24.4	Peak speed	98
MD-4	6	Non-starter	22.6	22.1	23.1	Peak speed	92
MD-5	7	Non-starter	21.6	21.1	22.2	Peak speed	88
MD-2	5	Non-starter	22.2	21.7	22.7	Peak speed	91
MD-3	6	Non-starter	23.3	22.3	24.2	Peak speed	95
MD-4	7	Non-starter	23.9	23.4	24.5	Peak speed	98
MD-1	5	Non-starter	21.8	21.3	22.2	Peak speed	89
MD-2	6	Non-starter	22.8	21.8	23.7	Peak speed	93
MD-3	7	Non-starter	23.4	22.6	24.1	Peak speed	96
MD-1	6	Non-starter	21.4	21	21.9	Peak speed	87
MD-2	7	Non-starter	22.7	21.5	23.9	Peak speed	93
MD-1	7	Non-starter	23	21.9	24.1	Peak speed	94
MD		Starter	26	25.7	26.3	Peak speed	100
MD+2	2	Starter	21.2	20.5	21.9	Peak speed	82
MD+2	3	Starter	20.2	19.1	21.3	Peak speed	78
MD+2	5	Starter	19.1	18.3	20	Peak speed	73
MD+2	6	Starter	19.5	18.7	20.4	Peak speed	75
MD+2	7	Starter	18.9	18.1	19.7	Peak speed	73
MD-1	3	Starter	22.4	22	22.9	Peak speed	86
MD-3	5	Starter	24.2	23.8	24.6	Peak speed	93
MD-4	6	Starter	22.5	22.1	22.9	Peak speed	87
MD-5	7	Starter	21.9	21.3	22.4	Peak speed	84
MD-2	5	Starter	22.8	22.2	23.3	Peak speed	88
MD-3	6	Starter	24.1	23.6	24.6	Peak speed	93
MD-4	7	Starter	24.2	23.6	24.8	Peak speed	93
MD-1	5	Starter	22	21.5	22.5	Peak speed	85
MD-2	6	Starter	23.6	22.9	24.3	Peak speed	91
MD-3	7	Starter	23.3	22.3	24.2	Peak speed	90
MD-1	6	Starter	21.8	21.3	22.3	Peak speed	84
MD-2	7	Starter	22.5	21.2	23.9	Peak speed	87
MD-1	7	Starter	23	22.5	23.5	Peak speed	88
MD		Non-starter	2708	2519	2897	TD	100
MD+2	2	Non-starter	3427	3182	3671	TD	127
MD+2	3	Non-starter	3725	3481	3968	TD	138
MD+2	5	Non-starter	4256	3983	4528	TD	157
MD+2	6	Non-starter	3883	3676	4090	TD	143
MD+2	7	Non-starter	4138	3777	4499	TD	153
MD-1	3	Non-starter	3537	3350	3724	TD	131
MD-3	5	Non-starter	5977	5770	6185	TD	221
MD-4	6	Non-starter	4937	4654	5220	TD	182
MD-5	7	Non-starter	5017	4674	5361	TD	185
MD-2	5	Non-starter	4467	4180	4754	TD	165
MD-3	6	Non-starter	5957	5665	6250	TD	220
MD-4	7	Non-starter	6332	6046	6618	TD	234
MD-1	5	Non-starter	3278	3039	3518	TD	121
MD-2	6	Non-starter	4804	4422	5186	TD	177
MD-3	7	Non-starter	4874	4425	5322	TD	180
MD-1	6	Non-starter	3416	3188	3644	TD	126
MD-2	7	Non-starter	4384	3893	4874	TD	162
MD-1	7	Non-starter	3421	3172	3669	TD	126
MD		Starter	9228	9073	9382	TD	100
MD+2	2	Starter	3029	2793	3264	TD	33
MD+2	3	Starter	2994	2782	3205	TD	32
MD+2	5	Starter	3058	2782	3335	TD	33
MD+2	6	Starter	2828	2558	3099	TD	31
MD+2	7	Starter	2784	2485	3082	TD	30
MD-1	3	Starter	3237	3055	3420	TD	35
MD-3	5	Starter	5786	5545	6027	TD	63
MD-4	6	Starter	4706	4513	4899	TD	51
MD-5	7	Starter	5158	4926	5389	TD	56
MD-2	5	Starter	4063	3801	4325	TD	44
MD-3	6	Starter	6029	5831	6227	TD	65
MD-4	7	Starter	6283	5955	6611	TD	68
MD-1	5	Starter	3139	2941	3337	TD	34
MD-2	6	Starter	4655	4402	4907	TD	50
MD-3	7	Starter	4834	4446	5221	TD	52
MD-1	6	Starter	2942	2736	3149	TD	32
MD-2	7	Starter	4462	4173	4750	TD	48
MD-1	7	Starter	3441	3190	3692	TD	37
MD		Non-starter	549	495	604	Acc/dec distance	100
MD+2	2	Non-starter	570	495	645	Acc/dec distance	104
MD+2	3	Non-starter	633	566	701	Acc/dec distance	115
MD+2	5	Non-starter	789	703	874	Acc/dec distance	144
MD+2	6	Non-starter	795	710	881	Acc/dec distance	145
MD+2	7	Non-starter	894	807	980	Acc/dec distance	163
MD-1	3	Non-starter	623	566	680	Acc/dec distance	113
MD-3	5	Non-starter	1178	1113	1243	Acc/dec distance	215
MD-4	6	Non-starter	996	917	1075	Acc/dec distance	181
MD-5	7	Non-starter	1061	975	1146	Acc/dec distance	193
MD-2	5	Non-starter	807	740	874	Acc/dec distance	147
MD-3	6	Non-starter	1135	1045	1225	Acc/dec distance	207
MD-4	7	Non-starter	1208	1078	1337	Acc/dec distance	220
MD-1	5	Non-starter	597	528	665	Acc/dec distance	109
MD-2	6	Non-starter	792	696	889	Acc/dec distance	144
MD-3	7	Non-starter	874	777	971	Acc/dec distance	159
MD-1	6	Non-starter	601	539	663	Acc/dec distance	109
MD-2	7	Non-starter	819	692	945	Acc/dec distance	149
MD-1	7	Non-starter	648	571	726	Acc/dec distance	118
MD		Starter	1672	1625	1719	Acc/dec distance	100
MD+2	2	Starter	526	456	595	Acc/dec distance	31
MD+2	3	Starter	457	398	516	Acc/dec distance	27
MD+2	5	Starter	524	461	587	Acc/dec distance	31
MD+2	6	Starter	450	350	549	Acc/dec distance	27
MD+2	7	Starter	541	409	672	Acc/dec distance	32
MD-1	3	Starter	565	509	621	Acc/dec distance	34
MD-3	5	Starter	1192	1122	1261	Acc/dec distance	71
MD-4	6	Starter	970	913	1027	Acc/dec distance	58
MD-5	7	Starter	1106	1039	1173	Acc/dec distance	66
MD-2	5	Starter	775	703	847	Acc/dec distance	46
MD-3	6	Starter	1214	1146	1282	Acc/dec distance	73
MD-4	7	Starter	1314	1214	1414	Acc/dec distance	79
MD-1	5	Starter	570	510	630	Acc/dec distance	34
MD-2	6	Starter	812	723	902	Acc/dec distance	49
MD-3	7	Starter	895	785	1004	Acc/dec distance	54
MD-1	6	Starter	493	433	552	Acc/dec distance	29
MD-2	7	Starter	822	733	912	Acc/dec distance	49
MD-1	7	Starter	660	583	737	Acc/dec distance	39
MD		Non-starter	351	321	385	HSRD	100
MD+2	2	Non-starter	178	142	224	HSRD	51
MD+2	3	Non-starter	121	105	140	HSRD	34
MD+2	5	Non-starter	102	82	126	HSRD	29
MD+2	6	Non-starter	112	94	133	HSRD	32
MD+2	7	Non-starter	96	78	118	HSRD	27
MD-1	3	Non-starter	167	146	189	HSRD	48
MD-3	5	Non-starter	436	390	487	HSRD	124
MD-4	6	Non-starter	240	211	273	HSRD	68
MD-5	7	Non-starter	199	172	229	HSRD	57
MD-2	5	Non-starter	231	204	263	HSRD	66
MD-3	6	Non-starter	448	397	506	HSRD	128
MD-4	7	Non-starter	437	379	504	HSRD	125
MD-1	5	Non-starter	155	129	186	HSRD	44
MD-2	6	Non-starter	272	239	309	HSRD	77
MD-3	7	Non-starter	260	191	354	HSRD	74
MD-1	6	Non-starter	165	141	193	HSRD	47
MD-2	7	Non-starter	190	136	267	HSRD	54
MD-1	7	Non-starter	205	172	243	HSRD	58
MD		Starter	958	888	1032	HSRD	100
MD+2	2	Starter	111	92	133	HSRD	12
MD+2	3	Starter	93	78	110	HSRD	10
MD+2	5	Starter	58	41	82	HSRD	6
MD+2	6	Starter	60	50	74	HSRD	6
MD+2	7	Starter	44	33	57	HSRD	5
MD-1	3	Starter	170	153	190	HSRD	18
MD-3	5	Starter	414	373	460	HSRD	43
MD-4	6	Starter	224	201	249	HSRD	23
MD-5	7	Starter	212	183	246	HSRD	22
MD-2	5	Starter	233	208	260	HSRD	24
MD-3	6	Starter	469	427	515	HSRD	49
MD-4	7	Starter	439	388	496	HSRD	46
MD-1	5	Starter	140	122	161	HSRD	15
MD-2	6	Starter	280	240	328	HSRD	29
MD-3	7	Starter	240	198	292	HSRD	25
MD-1	6	Starter	141	123	162	HSRD	15
MD-2	7	Starter	188	153	232	HSRD	20
MD-1	7	Starter	207	179	239	HSRD	22
MD		Non-starter	103	89	120	SpD	100
MD+2	2	Non-starter	33	21	52	SpD	32
MD+2	3	Non-starter	19	15	24	SpD	18
MD+2	5	Non-starter	14	10	20	SpD	14
MD+2	6	Non-starter	13	9	19	SpD	13
MD+2	7	Non-starter	8	6	12	SpD	8
MD-1	3	Non-starter	37	30	46	SpD	36
MD-3	5	Non-starter	111	95	130	SpD	108
MD-4	6	Non-starter	53	42	67	SpD	51
MD-5	7	Non-starter	39	31	50	SpD	38
MD-2	5	Non-starter	45	37	54	SpD	44
MD-3	6	Non-starter	105	88	124	SpD	102
MD-4	7	Non-starter	101	79	130	SpD	98
MD-1	5	Non-starter	29	23	35	SpD	28
MD-2	6	Non-starter	64	54	76	SpD	62
MD-3	7	Non-starter	52	39	70	SpD	50
MD-1	6	Non-starter	29	23	36	SpD	28
MD-2	7	Non-starter	43	24	78	SpD	42
MD-1	7	Non-starter	57	45	74	SpD	55
MD		Starter	278	248	311	SpD	100
MD+2	2	Starter	23	17	30	SpD	8
MD+2	3	Starter	19	15	25	SpD	7
MD+2	5	Starter	8	4	14	SpD	3
MD+2	6	Starter	9	7	13	SpD	3
MD+2	7	Starter	2	1	5	SpD	1
MD-1	3	Starter	40	34	47	SpD	14
MD-3	5	Starter	115	98	135	SpD	41
MD-4	6	Starter	52	45	61	SpD	19
MD-5	7	Starter	43	32	59	SpD	15
MD-2	5	Starter	59	48	71	SpD	21
MD-3	6	Starter	134	117	153	SpD	48
MD-4	7	Starter	118	98	141	SpD	42
MD-1	5	Starter	31	26	38	SpD	11
MD-2	6	Starter	76	62	93	SpD	27
MD-3	7	Starter	59	47	74	SpD	21
MD-1	6	Starter	32	26	39	SpD	12
MD-2	7	Starter	40	28	55	SpD	14
MD-1	7	Starter	59	47	74	SpD	21
