# Supplementary material for: An analysis of training load in highly trained female football players
Source: PLoS One. 2024 Mar 28;19(3):e0299851. doi: 10.1371/journal.pone.0299851 (PMC10977714; doi:10.1371/journal.pone.0299851)
Supplement: S3 Table — (XLSX) [file pone.0299851.s004.xlsx]

## Sheet: Sheet1
Contrast	MD	Cycle	Estimate	Lower CI	Upper CI	P-value	Metric
Non-starter - Starter	MD		-63	-65	-61	0	Duration
Non-starter - Starter	MD+2	2	3	-1	8	0.137	Duration
Non-starter - Starter	MD+2	3	7	3	12	0.001	Duration
Non-starter - Starter	MD+2	5	13	10	17	0	Duration
Non-starter - Starter	MD+2	6	9	3	14	0.001	Duration
Non-starter - Starter	MD+2	7	-2	-9	6	0.673	Duration
Non-starter - Starter	MD-1	3	4	0	9	0.057	Duration
Non-starter - Starter	MD-3	5	2	-2	5	0.315	Duration
Non-starter - Starter	MD-4	6	3	-2	8	0.266	Duration
Non-starter - Starter	MD-5	7	0	-4	4	0.989	Duration
Non-starter - Starter	MD-2	5	3	0	7	0.079	Duration
Non-starter - Starter	MD-3	6	0	-4	4	0.941	Duration
Non-starter - Starter	MD-4	7	4	-5	13	0.422	Duration
Non-starter - Starter	MD-1	5	1	-3	4	0.648	Duration
Non-starter - Starter	MD-2	6	0	-8	8	0.984	Duration
Non-starter - Starter	MD-3	7	-1	-5	3	0.594	Duration
Non-starter - Starter	MD-1	6	5	1	8	0.011	Duration
Non-starter - Starter	MD-2	7	0	-5	4	0.842	Duration
Non-starter - Starter	MD-1	7	0	-4	5	0.928	Duration
Non-starter - Starter	MD		-1.5	-1.9	-1.1	0	Peak speed
Non-starter - Starter	MD+2	2	0.4	-0.7	1.5	0.457	Peak speed
Non-starter - Starter	MD+2	3	0.4	-0.6	1.4	0.463	Peak speed
Non-starter - Starter	MD+2	5	1.6	0.4	2.7	0.007	Peak speed
Non-starter - Starter	MD+2	6	1.2	0	2.3	0.058	Peak speed
Non-starter - Starter	MD+2	7	1.7	1.1	2.4	0	Peak speed
Non-starter - Starter	MD-1	3	-0.2	-0.6	0.2	0.431	Peak speed
Non-starter - Starter	MD-3	5	-0.3	-0.7	0.2	0.236	Peak speed
Non-starter - Starter	MD-4	6	0	-0.5	0.6	0.897	Peak speed
Non-starter - Starter	MD-5	7	-0.2	-0.9	0.4	0.449	Peak speed
Non-starter - Starter	MD-2	5	-0.5	-1.1	0	0.051	Peak speed
Non-starter - Starter	MD-3	6	-0.8	-2	0.4	0.194	Peak speed
Non-starter - Starter	MD-4	7	-0.3	-1	0.4	0.459	Peak speed
Non-starter - Starter	MD-1	5	-0.3	-0.7	0.2	0.227	Peak speed
Non-starter - Starter	MD-2	6	-0.8	-1.8	0.1	0.083	Peak speed
Non-starter - Starter	MD-3	7	0.1	-0.8	1	0.792	Peak speed
Non-starter - Starter	MD-1	6	-0.4	-1	0.3	0.255	Peak speed
Non-starter - Starter	MD-2	7	0.2	-2	2.4	0.88	Peak speed
Non-starter - Starter	MD-1	7	0	-1.1	1	0.989	Peak speed
Non-starter - Starter	MD		-6520	-6668	-6371	0	TD
Non-starter - Starter	MD+2	2	398	105	690	0.008	TD
Non-starter - Starter	MD+2	3	731	485	977	0	TD
Non-starter - Starter	MD+2	5	1197	879	1516	0	TD
Non-starter - Starter	MD+2	6	1055	779	1330	0	TD
Non-starter - Starter	MD+2	7	1354	1061	1648	0	TD
Non-starter - Starter	MD-1	3	300	106	494	0.002	TD
Non-starter - Starter	MD-3	5	191	-97	480	0.194	TD
Non-starter - Starter	MD-4	6	231	-82	543	0.148	TD
Non-starter - Starter	MD-5	7	-140	-532	251	0.482	TD
Non-starter - Starter	MD-2	5	404	120	687	0.005	TD
Non-starter - Starter	MD-3	6	-72	-396	253	0.666	TD
Non-starter - Starter	MD-4	7	49	-419	516	0.838	TD
Non-starter - Starter	MD-1	5	139	-98	377	0.251	TD
Non-starter - Starter	MD-2	6	150	-279	578	0.494	TD
Non-starter - Starter	MD-3	7	40	-399	479	0.858	TD
Non-starter - Starter	MD-1	6	474	255	692	0	TD
Non-starter - Starter	MD-2	7	-78	-616	460	0.777	TD
Non-starter - Starter	MD-1	7	-20	-352	312	0.906	TD
Non-starter - Starter	MD		-1123	-1161	-1084	0	Acc/dec distance
Non-starter - Starter	MD+2	2	45	-41	130	0.305	Acc/dec distance
Non-starter - Starter	MD+2	3	176	108	244	0	Acc/dec distance
Non-starter - Starter	MD+2	5	265	185	345	0	Acc/dec distance
Non-starter - Starter	MD+2	6	346	240	451	0	Acc/dec distance
Non-starter - Starter	MD+2	7	353	228	477	0	Acc/dec distance
Non-starter - Starter	MD-1	3	58	5	111	0.031	Acc/dec distance
Non-starter - Starter	MD-3	5	-14	-81	54	0.689	Acc/dec distance
Non-starter - Starter	MD-4	6	26	-49	101	0.494	Acc/dec distance
Non-starter - Starter	MD-5	7	-45	-136	45	0.324	Acc/dec distance
Non-starter - Starter	MD-2	5	32	-43	107	0.399	Acc/dec distance
Non-starter - Starter	MD-3	6	-79	-197	40	0.193	Acc/dec distance
Non-starter - Starter	MD-4	7	-106	-294	82	0.267	Acc/dec distance
Non-starter - Starter	MD-1	5	26	-44	96	0.464	Acc/dec distance
Non-starter - Starter	MD-2	6	-20	-115	74	0.677	Acc/dec distance
Non-starter - Starter	MD-3	7	-21	-126	83	0.692	Acc/dec distance
Non-starter - Starter	MD-1	6	108	50	167	0	Acc/dec distance
Non-starter - Starter	MD-2	7	-3	-152	145	0.964	Acc/dec distance
Non-starter - Starter	MD-1	7	-12	-93	69	0.773	Acc/dec distance
Non-starter - Starter	MD		-606	-660	-552	0	HSRD
Non-starter - Starter	MD+2	2	68	20	115	0.005	HSRD
Non-starter - Starter	MD+2	3	28	5	52	0.019	HSRD
Non-starter - Starter	MD+2	5	44	22	65	0	HSRD
Non-starter - Starter	MD+2	6	51	26	77	0	HSRD
Non-starter - Starter	MD+2	7	52	33	71	0	HSRD
Non-starter - Starter	MD-1	3	-4	-29	21	0.771	HSRD
Non-starter - Starter	MD-3	5	22	-25	68	0.363	HSRD
Non-starter - Starter	MD-4	6	16	-16	49	0.314	HSRD
Non-starter - Starter	MD-5	7	-13	-53	27	0.519	HSRD
Non-starter - Starter	MD-2	5	-1	-33	30	0.933	HSRD
Non-starter - Starter	MD-3	6	-21	-74	32	0.443	HSRD
Non-starter - Starter	MD-4	7	-2	-71	68	0.965	HSRD
Non-starter - Starter	MD-1	5	15	-14	44	0.312	HSRD
Non-starter - Starter	MD-2	6	-8	-49	32	0.681	HSRD
Non-starter - Starter	MD-3	7	20	-40	80	0.518	HSRD
Non-starter - Starter	MD-1	6	24	-5	53	0.105	HSRD
Non-starter - Starter	MD-2	7	2	-87	90	0.966	HSRD
Non-starter - Starter	MD-1	7	-2	-45	41	0.928	HSRD
Non-starter - Starter	MD		-174	-198	-151	0	SpD
Non-starter - Starter	MD+2	2	10	-7	27	0.255	SpD
Non-starter - Starter	MD+2	3	0	-8	7	0.946	SpD
Non-starter - Starter	MD+2	5	6	1	12	0.018	SpD
Non-starter - Starter	MD+2	6	4	-3	10	0.255	SpD
Non-starter - Starter	MD+2	7	6	2	10	0.002	SpD
Non-starter - Starter	MD-1	3	-3	-11	4	0.427	SpD
Non-starter - Starter	MD-3	5	-4	-21	13	0.636	SpD
Non-starter - Starter	MD-4	6	1	-13	14	0.923	SpD
Non-starter - Starter	MD-5	7	-4	-22	14	0.66	SpD
Non-starter - Starter	MD-2	5	-14	-25	-3	0.016	SpD
Non-starter - Starter	MD-3	6	-29	-49	-9	0.004	SpD
Non-starter - Starter	MD-4	7	-16	-46	13	0.277	SpD
Non-starter - Starter	MD-1	5	-3	-9	4	0.431	SpD
Non-starter - Starter	MD-2	6	-12	-27	3	0.111	SpD
Non-starter - Starter	MD-3	7	-7	-22	7	0.341	SpD
Non-starter - Starter	MD-1	6	-3	-10	4	0.372	SpD
Non-starter - Starter	MD-2	7	3	-28	35	0.834	SpD
Non-starter - Starter	MD-1	7	-2	-21	18	0.87	SpD
