# Supplementary material for: An analysis of training load in highly trained female football players
Source: PLoS One. 2024 Mar 28;19(3):e0299851. doi: 10.1371/journal.pone.0299851 (PMC10977714; doi:10.1371/journal.pone.0299851)
Supplement: S4 Table — (XLSX) [file pone.0299851.s005.xlsx]

## Sheet: Sheet1
Contrast	Cycle	Estimate	Lower CI	Upper CI	P-value	Metric
MD - MD+2	2	12	6	18	0	Duration
MD - MD+2	3	8	2	13	0.001	Duration
MD - MD-1	3	8	4	13	0	Duration
MD+2 - MD-1	3	1	-6	7	1	Duration
MD - MD+2	5	10	2	18	0.001	Duration
MD - MD-3	5	-15	-20	-11	0	Duration
MD - MD-2	5	-2	-7	4	1	Duration
MD - MD-1	5	12	7	17	0	Duration
MD+2 - MD-3	5	-25	-34	-17	0	Duration
MD+2 - MD-2	5	-12	-21	-3	0.001	Duration
MD+2 - MD-1	5	2	-7	11	1	Duration
MD-3 - MD-2	5	13	7	20	0	Duration
MD-3 - MD-1	5	27	21	33	0	Duration
MD-2 - MD-1	5	14	7	21	0	Duration
MD - MD+2	6	9	3	15	0	Duration
MD - MD-4	6	-7	-12	-3	0	Duration
MD - MD-3	6	-17	-22	-13	0	Duration
MD - MD-2	6	-11	-18	-5	0	Duration
MD - MD-1	6	14	9	19	0	Duration
MD+2 - MD-4	6	-16	-23	-9	0	Duration
MD+2 - MD-3	6	-26	-33	-19	0	Duration
MD+2 - MD-2	6	-20	-29	-12	0	Duration
MD+2 - MD-1	6	5	-3	12	0.797	Duration
MD-4 - MD-3	6	-10	-16	-4	0	Duration
MD-4 - MD-2	6	-4	-11	3	0.946	Duration
MD-4 - MD-1	6	21	15	27	0	Duration
MD-3 - MD-2	6	6	-1	13	0.297	Duration
MD-3 - MD-1	6	31	25	37	0	Duration
MD-2 - MD-1	6	25	18	33	0	Duration
MD - MD+2	7	6	-4	17	0.946	Duration
MD - MD-5	7	-14	-20	-8	0	Duration
MD - MD-4	7	-16	-23	-9	0	Duration
MD - MD-3	7	-7	-15	0	0.084	Duration
MD - MD-2	7	-5	-15	5	0.989	Duration
MD - MD-1	7	7	0	13	0.033	Duration
MD+2 - MD-5	7	-20	-32	-8	0	Duration
MD+2 - MD-4	7	-22	-34	-9	0	Duration
MD+2 - MD-3	7	-14	-27	-1	0.026	Duration
MD+2 - MD-2	7	-11	-26	3	0.372	Duration
MD+2 - MD-1	7	0	-12	13	1	Duration
MD-5 - MD-4	7	-1	-10	7	1	Duration
MD-5 - MD-3	7	7	-3	16	0.687	Duration
MD-5 - MD-2	7	9	-2	20	0.385	Duration
MD-5 - MD-1	7	21	12	29	0	Duration
MD-4 - MD-3	7	8	-2	18	0.353	Duration
MD-4 - MD-2	7	10	-1	22	0.177	Duration
MD-4 - MD-1	7	22	13	31	0	Duration
MD-3 - MD-2	7	2	-10	15	1	Duration
MD-3 - MD-1	7	14	4	24	0	Duration
MD-2 - MD-1	7	12	0	23	0.037	Duration
MD - MD+2	2	5	4.2	5.8	0	Peak speed
MD - MD+2	3	6	5.2	6.7	0	Peak speed
MD - MD-1	3	3.6	3.1	4.2	0	Peak speed
MD+2 - MD-1	3	-2.3	-3.2	-1.5	0	Peak speed
MD - MD+2	5	6.4	5.4	7.4	0	Peak speed
MD - MD-3	5	1.8	1.2	2.5	0	Peak speed
MD - MD-2	5	3.4	2.7	4.1	0	Peak speed
MD - MD-1	5	4.1	3.4	4.7	0	Peak speed
MD+2 - MD-3	5	-4.5	-5.7	-3.4	0	Peak speed
MD+2 - MD-2	5	-3	-4.2	-1.8	0	Peak speed
MD+2 - MD-1	5	-2.3	-3.5	-1.2	0	Peak speed
MD-3 - MD-2	5	1.6	0.7	2.4	0	Peak speed
MD-3 - MD-1	5	2.2	1.4	3	0	Peak speed
MD-2 - MD-1	5	0.7	-0.2	1.5	0.489	Peak speed
MD - MD+2	6	6.5	5.7	7.3	0	Peak speed
MD - MD-4	6	3.5	2.9	4	0	Peak speed
MD - MD-3	6	1.9	1.3	2.5	0	Peak speed
MD - MD-2	6	1.9	1.1	2.8	0	Peak speed
MD - MD-1	6	4.2	3.5	4.8	0	Peak speed
MD+2 - MD-4	6	-3.1	-4	-2.2	0	Peak speed
MD+2 - MD-3	6	-4.6	-5.5	-3.7	0	Peak speed
MD+2 - MD-2	6	-4.6	-5.7	-3.5	0	Peak speed
MD+2 - MD-1	6	-2.3	-3.3	-1.4	0	Peak speed
MD-4 - MD-3	6	-1.5	-2.3	-0.8	0	Peak speed
MD-4 - MD-2	6	-1.5	-2.5	-0.6	0	Peak speed
MD-4 - MD-1	6	0.7	-0.1	1.5	0.102	Peak speed
MD-3 - MD-2	6	0	-1	0.9	1	Peak speed
MD-3 - MD-1	6	2.3	1.5	3.1	0	Peak speed
MD-2 - MD-1	6	2.3	1.3	3.3	0	Peak speed
MD - MD+2	7	6.9	5.5	8.4	0	Peak speed
MD - MD-5	7	4.1	3.2	4.9	0	Peak speed
MD - MD-4	7	2.1	1.2	3	0	Peak speed
MD - MD-3	7	2.6	1.6	3.7	0	Peak speed
MD - MD-2	7	3.2	1.9	4.5	0	Peak speed
MD - MD-1	7	3.3	2.4	4.1	0	Peak speed
MD+2 - MD-5	7	-2.9	-4.5	-1.3	0	Peak speed
MD+2 - MD-4	7	-4.9	-6.5	-3.2	0	Peak speed
MD+2 - MD-3	7	-4.3	-6	-2.6	0	Peak speed
MD+2 - MD-2	7	-3.7	-5.6	-1.8	0	Peak speed
MD+2 - MD-1	7	-3.7	-5.3	-2.1	0	Peak speed
MD-5 - MD-4	7	-2	-3.1	-0.8	0	Peak speed
MD-5 - MD-3	7	-1.4	-2.7	-0.1	0.012	Peak speed
MD-5 - MD-2	7	-0.8	-2.3	0.7	0.971	Peak speed
MD-5 - MD-1	7	-0.8	-1.9	0.3	0.594	Peak speed
MD-4 - MD-3	7	0.6	-0.8	1.9	1	Peak speed
MD-4 - MD-2	7	1.1	-0.4	2.7	0.557	Peak speed
MD-4 - MD-1	7	1.2	0	2.4	0.059	Peak speed
MD-3 - MD-2	7	0.6	-1	2.2	1	Peak speed
MD-3 - MD-1	7	0.6	-0.7	1.9	0.998	Peak speed
MD-2 - MD-1	7	0	-1.5	1.5	1	Peak speed
MD - MD+2	2	6173	5707	6638	0	TD
MD - MD+2	3	6216	5789	6643	0	TD
MD - MD-1	3	5927	5598	6255	0	TD
MD+2 - MD-1	3	-290	-788	208	0.945	TD
MD - MD+2	5	6181	5600	6761	0	TD
MD - MD-3	5	3513	3164	3862	0	TD
MD - MD-2	5	5140	4734	5546	0	TD
MD - MD-1	5	6103	5755	6452	0	TD
MD+2 - MD-3	5	-2668	-3315	-2021	0	TD
MD+2 - MD-2	5	-1041	-1721	-360	0	TD
MD+2 - MD-1	5	-77	-725	570	1	TD
MD-3 - MD-2	5	1627	1135	2120	0	TD
MD-3 - MD-1	5	2591	2143	3039	0	TD
MD-2 - MD-1	5	963	471	1456	0	TD
MD - MD+2	6	6522	6073	6972	0	TD
MD - MD-4	6	4482	4153	4810	0	TD
MD - MD-3	6	3190	2854	3527	0	TD
MD - MD-2	6	4455	3979	4930	0	TD
MD - MD-1	6	6215	5845	6585	0	TD
MD+2 - MD-4	6	-2041	-2558	-1524	0	TD
MD+2 - MD-3	6	-3332	-3854	-2810	0	TD
MD+2 - MD-2	6	-2068	-2691	-1444	0	TD
MD+2 - MD-1	6	-308	-853	238	0.963	TD
MD-4 - MD-3	6	-1291	-1712	-871	0	TD
MD-4 - MD-2	6	-27	-562	509	1	TD
MD-4 - MD-1	6	1733	1284	2183	0	TD
MD-3 - MD-2	6	1264	726	1803	0	TD
MD-3 - MD-1	6	3024	2569	3479	0	TD
MD-2 - MD-1	6	1760	1196	2324	0	TD
MD - MD+2	7	6549	5753	7346	0	TD
MD - MD-5	7	4161	3700	4621	0	TD
MD - MD-4	7	3112	2590	3635	0	TD
MD - MD-3	7	4362	3777	4947	0	TD
MD - MD-2	7	4839	4100	5578	0	TD
MD - MD-1	7	5857	5383	6331	0	TD
MD+2 - MD-5	7	-2389	-3282	-1495	0	TD
MD+2 - MD-4	7	-3437	-4365	-2509	0	TD
MD+2 - MD-3	7	-2187	-3153	-1222	0	TD
MD+2 - MD-2	7	-1710	-2780	-641	0	TD
MD+2 - MD-1	7	-692	-1596	211	0.45	TD
MD-5 - MD-4	7	-1048	-1712	-384	0	TD
MD-5 - MD-3	7	201	-513	915	1	TD
MD-5 - MD-2	7	679	-168	1525	0.347	TD
MD-5 - MD-1	7	1696	1068	2325	0	TD
MD-4 - MD-3	7	1250	494	2005	0	TD
MD-4 - MD-2	7	1727	844	2610	0	TD
MD-4 - MD-1	7	2745	2072	3417	0	TD
MD-3 - MD-2	7	477	-442	1396	0.99	TD
MD-3 - MD-1	7	1495	772	2218	0	TD
MD-2 - MD-1	7	1018	164	1872	0.005	TD
MD - MD+2	2	1174	1059	1289	0	Acc/dec distance
MD - MD+2	3	1213	1108	1318	0	Acc/dec distance
MD - MD-1	3	1093	1012	1175	0	Acc/dec distance
MD+2 - MD-1	3	-120	-243	3	0.068	Acc/dec distance
MD - MD+2	5	1174	1030	1317	0	Acc/dec distance
MD - MD-3	5	499	413	586	0	Acc/dec distance
MD - MD-2	5	909	809	1009	0	Acc/dec distance
MD - MD-1	5	1105	1018	1191	0	Acc/dec distance
MD+2 - MD-3	5	-674	-834	-514	0	Acc/dec distance
MD+2 - MD-2	5	-264	-432	-96	0	Acc/dec distance
MD+2 - MD-1	5	-69	-229	91	1	Acc/dec distance
MD-3 - MD-2	5	410	288	531	0	Acc/dec distance
MD-3 - MD-1	5	605	495	716	0	Acc/dec distance
MD-2 - MD-1	5	196	74	317	0	Acc/dec distance
MD - MD+2	6	1254	1143	1365	0	Acc/dec distance
MD - MD-4	6	695	614	776	0	Acc/dec distance
MD - MD-3	6	460	377	543	0	Acc/dec distance
MD - MD-2	6	754	637	872	0	Acc/dec distance
MD - MD-1	6	1151	1060	1243	0	Acc/dec distance
MD+2 - MD-4	6	-559	-687	-431	0	Acc/dec distance
MD+2 - MD-3	6	-795	-923	-666	0	Acc/dec distance
MD+2 - MD-2	6	-500	-654	-346	0	Acc/dec distance
MD+2 - MD-1	6	-103	-238	32	0.457	Acc/dec distance
MD-4 - MD-3	6	-235	-339	-132	0	Acc/dec distance
MD-4 - MD-2	6	59	-73	191	1	Acc/dec distance
MD-4 - MD-1	6	456	345	567	0	Acc/dec distance
MD-3 - MD-2	6	294	161	427	0	Acc/dec distance
MD-3 - MD-1	6	692	579	804	0	Acc/dec distance
MD-2 - MD-1	6	397	258	537	0	Acc/dec distance
MD - MD+2	7	1148	951	1345	0	Acc/dec distance
MD - MD-5	7	582	469	696	0	Acc/dec distance
MD - MD-4	7	364	235	493	0	Acc/dec distance
MD - MD-3	7	768	623	912	0	Acc/dec distance
MD - MD-2	7	830	648	1013	0	Acc/dec distance
MD - MD-1	7	1036	919	1153	0	Acc/dec distance
MD+2 - MD-5	7	-565	-786	-345	0	Acc/dec distance
MD+2 - MD-4	7	-784	-1014	-555	0	Acc/dec distance
MD+2 - MD-3	7	-380	-619	-142	0	Acc/dec distance
MD+2 - MD-2	7	-318	-582	-53	0.004	Acc/dec distance
MD+2 - MD-1	7	-112	-335	112	0.995	Acc/dec distance
MD-5 - MD-4	7	-219	-383	-55	0.001	Acc/dec distance
MD-5 - MD-3	7	185	9	361	0.028	Acc/dec distance
MD-5 - MD-2	7	248	39	457	0.005	Acc/dec distance
MD-5 - MD-1	7	454	299	609	0	Acc/dec distance
MD-4 - MD-3	7	404	218	591	0	Acc/dec distance
MD-4 - MD-2	7	467	249	685	0	Acc/dec distance
MD-4 - MD-1	7	673	507	839	0	Acc/dec distance
MD-3 - MD-2	7	63	-164	290	1	Acc/dec distance
MD-3 - MD-1	7	269	90	447	0	Acc/dec distance
MD-2 - MD-1	7	206	-5	417	0.065	Acc/dec distance
MD - MD+2	2	807	637	978	0	HSRD
MD - MD+2	3	809	639	979	0	HSRD
MD - MD-1	3	742	584	900	0	HSRD
MD+2 - MD-1	3	-67	-104	-30	0	HSRD
MD - MD+2	5	846	668	1023	0	HSRD
MD - MD-3	5	515	392	638	0	HSRD
MD - MD-2	5	715	560	869	0	HSRD
MD - MD-1	5	776	612	940	0	HSRD
MD+2 - MD-3	5	-331	-418	-243	0	HSRD
MD+2 - MD-2	5	-131	-182	-80	0	HSRD
MD+2 - MD-1	5	-70	-106	-34	0	HSRD
MD-3 - MD-2	5	200	125	274	0	HSRD
MD-3 - MD-1	5	261	184	338	0	HSRD
MD-2 - MD-1	5	61	16	106	0	HSRD
MD - MD+2	6	848	671	1025	0	HSRD
MD - MD-4	6	691	542	840	0	HSRD
MD - MD-3	6	464	348	580	0	HSRD
MD - MD-2	6	581	440	722	0	HSRD
MD - MD-1	6	770	607	933	0	HSRD
MD+2 - MD-4	6	-156	-204	-109	0	HSRD
MD+2 - MD-3	6	-384	-480	-288	0	HSRD
MD+2 - MD-2	6	-267	-354	-180	0	HSRD
MD+2 - MD-1	6	-78	-113	-43	0	HSRD
MD-4 - MD-3	6	-227	-304	-151	0	HSRD
MD-4 - MD-2	6	-110	-186	-34	0	HSRD
MD-4 - MD-1	6	79	35	122	0	HSRD
MD-3 - MD-2	6	117	30	204	0.001	HSRD
MD-3 - MD-1	6	306	221	392	0	HSRD
MD-2 - MD-1	6	189	108	270	0	HSRD
MD - MD+2	7	858	677	1038	0	HSRD
MD - MD-5	7	701	547	855	0	HSRD
MD - MD-4	7	500	363	637	0	HSRD
MD - MD-3	7	665	511	819	0	HSRD
MD - MD-2	7	692	527	856	0	HSRD
MD - MD-1	7	721	564	878	0	HSRD
MD+2 - MD-5	7	-157	-218	-96	0	HSRD
MD+2 - MD-4	7	-358	-472	-245	0	HSRD
MD+2 - MD-3	7	-193	-272	-113	0	HSRD
MD+2 - MD-2	7	-166	-254	-79	0	HSRD
MD+2 - MD-1	7	-137	-195	-79	0	HSRD
MD-5 - MD-4	7	-201	-303	-99	0	HSRD
MD-5 - MD-3	7	-36	-113	42	0.999	HSRD
MD-5 - MD-2	7	-9	-97	78	1	HSRD
MD-5 - MD-1	7	20	-41	81	1	HSRD
MD-4 - MD-3	7	165	56	275	0	HSRD
MD-4 - MD-2	7	192	73	311	0	HSRD
MD-4 - MD-1	7	221	119	324	0	HSRD
MD-3 - MD-2	7	27	-72	125	1	HSRD
MD-3 - MD-1	7	56	-21	132	0.577	HSRD
MD-2 - MD-1	7	29	-57	116	1	HSRD
MD - MD+2	2	233	168	299	0	SpD
MD - MD+2	3	230	165	294	0	SpD
MD - MD-1	3	214	154	275	0	SpD
MD+2 - MD-1	3	-15	-27	-4	0.001	SpD
MD - MD+2	5	244	176	312	0	SpD
MD - MD-3	5	149	102	195	0	SpD
MD - MD-2	5	208	148	268	0	SpD
MD - MD-1	5	224	161	287	0	SpD
MD+2 - MD-3	5	-96	-128	-63	0	SpD
MD+2 - MD-2	5	-36	-53	-20	0	SpD
MD+2 - MD-1	5	-21	-31	-10	0	SpD
MD-3 - MD-2	5	59	32	87	0	SpD
MD-3 - MD-1	5	75	47	104	0	SpD
MD-2 - MD-1	5	16	1	30	0.02	SpD
MD - MD+2	6	241	174	308	0	SpD
MD - MD-4	6	203	145	260	0	SpD
MD - MD-3	6	132	88	175	0	SpD
MD - MD-2	6	157	105	210	0	SpD
MD - MD-1	6	222	160	285	0	SpD
MD+2 - MD-4	6	-39	-54	-23	0	SpD
MD+2 - MD-3	6	-110	-145	-74	0	SpD
MD+2 - MD-2	6	-84	-119	-49	0	SpD
MD+2 - MD-1	6	-19	-30	-8	0	SpD
MD-4 - MD-3	6	-71	-100	-42	0	SpD
MD-4 - MD-2	6	-45	-76	-15	0	SpD
MD-4 - MD-1	6	20	6	33	0	SpD
MD-3 - MD-2	6	26	-8	59	0.439	SpD
MD-3 - MD-1	6	90	58	123	0	SpD
MD-2 - MD-1	6	65	32	97	0	SpD
MD - MD+2	7	248	179	317	0	SpD
MD - MD-5	7	208	148	268	0	SpD
MD - MD-4	7	151	99	203	0	SpD
MD - MD-3	7	197	138	256	0	SpD
MD - MD-2	7	205	143	268	0	SpD
MD - MD-1	7	201	143	260	0	SpD
MD+2 - MD-5	7	-40	-58	-22	0	SpD
MD+2 - MD-4	7	-97	-137	-58	0	SpD
MD+2 - MD-3	7	-51	-77	-26	0	SpD
MD+2 - MD-2	7	-43	-70	-16	0	SpD
MD+2 - MD-1	7	-47	-67	-26	0	SpD
MD-5 - MD-4	7	-57	-93	-22	0	SpD
MD-5 - MD-3	7	-11	-36	14	0.999	SpD
MD-5 - MD-2	7	-3	-30	25	1	SpD
MD-5 - MD-1	7	-7	-28	14	1	SpD
MD-4 - MD-3	7	46	9	83	0.003	SpD
MD-4 - MD-2	7	54	14	95	0	SpD
MD-4 - MD-1	7	51	15	86	0	SpD
MD-3 - MD-2	7	8	-23	40	1	SpD
MD-3 - MD-1	7	5	-21	30	1	SpD
MD-2 - MD-1	7	-4	-32	24	1	SpD
