# Supplementary material for: An analysis of training load in highly trained female football players
Source: PLoS One. 2024 Mar 28;19(3):e0299851. doi: 10.1371/journal.pone.0299851 (PMC10977714; doi:10.1371/journal.pone.0299851)
Supplement: S5 Table — (XLSX) [file pone.0299851.s006.xlsx]

## Sheet: Sheet1
MD	Cycle	Squad status	Estimate	Lower CI	Upper CI	Metric	Percentage of MD
MD		Non-starter	25	22	28	Duration	100
MD+2	2	Non-starter	79	75	84	Duration	316
MD+2	3	Non-starter	89	85	93	Duration	356
MD+2	5	Non-starter	92	87	96	Duration	368
MD+2	6	Non-starter	88	84	92	Duration	352
MD+2	7	Non-starter	86	80	92	Duration	344
MD-1	3	Non-starter	83	80	87	Duration	332
MD-3	5	Non-starter	105	102	109	Duration	420
MD-4	6	Non-starter	97	94	101	Duration	388
MD-5	7	Non-starter	104	99	109	Duration	416
MD-2	5	Non-starter	94	90	99	Duration	376
MD-3	6	Non-starter	106	103	110	Duration	424
MD-4	7	Non-starter	107	102	113	Duration	428
MD-1	5	Non-starter	77	73	81	Duration	308
MD-2	6	Non-starter	100	95	106	Duration	400
MD-3	7	Non-starter	96	90	102	Duration	384
MD-1	6	Non-starter	80	76	84	Duration	320
MD-2	7	Non-starter	96	88	104	Duration	384
MD-1	7	Non-starter	85	80	90	Duration	340
MD		Starter	88	85	90	Duration	100
MD+2	2	Starter	76	71	80	Duration	86
MD+2	3	Starter	80	76	84	Duration	91
MD+2	5	Starter	78	73	83	Duration	89
MD+2	6	Starter	78	74	83	Duration	89
MD+2	7	Starter	81	75	88	Duration	92
MD-1	3	Starter	79	76	83	Duration	90
MD-3	5	Starter	103	100	106	Duration	117
MD-4	6	Starter	95	91	98	Duration	108
MD-5	7	Starter	102	98	106	Duration	116
MD-2	5	Starter	89	86	93	Duration	101
MD-3	6	Starter	105	102	108	Duration	119
MD-4	7	Starter	103	99	108	Duration	117
MD-1	5	Starter	75	72	79	Duration	85
MD-2	6	Starter	99	95	103	Duration	112
MD-3	7	Starter	95	90	100	Duration	108
MD-1	6	Starter	74	70	77	Duration	84
MD-2	7	Starter	93	87	99	Duration	106
MD-1	7	Starter	81	77	85	Duration	92
MD		Non-starter	24.1	23.4	24.7	Peak speed	100
MD+2	2	Non-starter	21.2	20.4	21.9	Peak speed	88
MD+2	3	Non-starter	20.6	19.9	21.3	Peak speed	85
MD+2	5	Non-starter	20.9	20.1	21.7	Peak speed	87
MD+2	6	Non-starter	20.3	19.6	21	Peak speed	84
MD+2	7	Non-starter	20.5	19.6	21.4	Peak speed	85
MD-1	3	Non-starter	22.2	21.5	22.9	Peak speed	92
MD-3	5	Non-starter	23.9	23.2	24.5	Peak speed	99
MD-4	6	Non-starter	22.5	21.8	23.1	Peak speed	93
MD-5	7	Non-starter	21.8	21	22.6	Peak speed	90
MD-2	5	Non-starter	22.7	21.9	23.5	Peak speed	94
MD-3	6	Non-starter	23.6	22.9	24.3	Peak speed	98
MD-4	7	Non-starter	23.6	22.8	24.5	Peak speed	98
MD-1	5	Non-starter	21.7	21	22.4	Peak speed	90
MD-2	6	Non-starter	23.3	22.4	24.2	Peak speed	97
MD-3	7	Non-starter	23.1	22.2	24	Peak speed	96
MD-1	6	Non-starter	21.2	20.5	21.9	Peak speed	88
MD-2	7	Non-starter	22.5	21.3	23.7	Peak speed	93
MD-1	7	Non-starter	22.7	21.8	23.5	Peak speed	94
MD		Starter	25.9	25.3	26.5	Peak speed	100
MD+2	2	Starter	20.9	20.1	21.6	Peak speed	81
MD+2	3	Starter	19.9	19.2	20.6	Peak speed	77
MD+2	5	Starter	19.5	18.7	20.3	Peak speed	75
MD+2	6	Starter	19.4	18.6	20.1	Peak speed	75
MD+2	7	Starter	18.9	17.9	19.9	Peak speed	73
MD-1	3	Starter	22.2	21.6	22.9	Peak speed	86
MD-3	5	Starter	24	23.4	24.7	Peak speed	93
MD-4	6	Starter	22.4	21.8	23.1	Peak speed	86
MD-5	7	Starter	21.8	21.1	22.6	Peak speed	84
MD-2	5	Starter	22.5	21.8	23.2	Peak speed	87
MD-3	6	Starter	23.9	23.3	24.6	Peak speed	92
MD-4	7	Starter	23.8	23	24.6	Peak speed	92
MD-1	5	Starter	21.8	21.2	22.5	Peak speed	84
MD-2	6	Starter	24	23.2	24.7	Peak speed	93
MD-3	7	Starter	23.2	22.4	24.1	Peak speed	90
MD-1	6	Starter	21.7	21	22.4	Peak speed	84
MD-2	7	Starter	22.7	21.7	23.6	Peak speed	88
MD-1	7	Starter	22.6	21.9	23.4	Peak speed	87
MD		Non-starter	2683	2368	2998	TD	100
MD+2	2	Non-starter	3545	3152	3938	TD	132
MD+2	3	Non-starter	3809	3444	4174	TD	142
MD+2	5	Non-starter	4312	3907	4717	TD	161
MD+2	6	Non-starter	3838	3467	4209	TD	143
MD+2	7	Non-starter	4229	3728	4731	TD	158
MD-1	3	Non-starter	3556	3223	3890	TD	133
MD-3	5	Non-starter	5966	5623	6310	TD	222
MD-4	6	Non-starter	4878	4536	5221	TD	182
MD-5	7	Non-starter	5150	4747	5552	TD	192
MD-2	5	Non-starter	4548	4147	4949	TD	170
MD-3	6	Non-starter	6084	5737	6431	TD	227
MD-4	7	Non-starter	6406	5956	6856	TD	239
MD-1	5	Non-starter	3323	2970	3677	TD	124
MD-2	6	Non-starter	4996	4532	5459	TD	186
MD-3	7	Non-starter	4998	4523	5473	TD	186
MD-1	6	Non-starter	3495	3133	3857	TD	130
MD-2	7	Non-starter	4637	3997	5277	TD	173
MD-1	7	Non-starter	3594	3163	4025	TD	134
MD		Starter	9169	8888	9449	TD	100
MD+2	2	Starter	2996	2620	3373	TD	33
MD+2	3	Starter	2953	2593	3313	TD	32
MD+2	5	Starter	2988	2559	3417	TD	33
MD+2	6	Starter	2646	2277	3015	TD	29
MD+2	7	Starter	2619	2081	3158	TD	29
MD-1	3	Starter	3242	2921	3563	TD	35
MD-3	5	Starter	5656	5327	5984	TD	62
MD-4	6	Starter	4687	4367	5008	TD	51
MD-5	7	Starter	5008	4634	5382	TD	55
MD-2	5	Starter	4028	3678	4379	TD	44
MD-3	6	Starter	5978	5655	6301	TD	65
MD-4	7	Starter	6056	5654	6458	TD	66
MD-1	5	Starter	3065	2737	3394	TD	33
MD-2	6	Starter	4714	4334	5093	TD	51
MD-3	7	Starter	4807	4375	5238	TD	52
MD-1	6	Starter	2954	2617	3290	TD	32
MD-2	7	Starter	4329	3821	4838	TD	47
MD-1	7	Starter	3312	2931	3692	TD	36
MD		Non-starter	533	423	643	Acc/dec distance	100
MD+2	2	Non-starter	578	453	702	Acc/dec distance	108
MD+2	3	Non-starter	677	558	797	Acc/dec distance	127
MD+2	5	Non-starter	813	686	940	Acc/dec distance	153
MD+2	6	Non-starter	771	651	892	Acc/dec distance	145
MD+2	7	Non-starter	929	782	1075	Acc/dec distance	174
MD-1	3	Non-starter	614	501	728	Acc/dec distance	115
MD-3	5	Non-starter	1179	1064	1295	Acc/dec distance	221
MD-4	6	Non-starter	991	876	1106	Acc/dec distance	186
MD-5	7	Non-starter	1089	963	1216	Acc/dec distance	204
MD-2	5	Non-starter	859	733	985	Acc/dec distance	161
MD-3	6	Non-starter	1169	1052	1285	Acc/dec distance	219
MD-4	7	Non-starter	1228	1092	1364	Acc/dec distance	230
MD-1	5	Non-starter	618	501	735	Acc/dec distance	116
MD-2	6	Non-starter	924	785	1063	Acc/dec distance	173
MD-3	7	Non-starter	905	764	1046	Acc/dec distance	170
MD-1	6	Non-starter	613	494	732	Acc/dec distance	115
MD-2	7	Non-starter	901	725	1078	Acc/dec distance	169
MD-1	7	Non-starter	656	524	789	Acc/dec distance	123
MD		Starter	1659	1554	1763	Acc/dec distance	100
MD+2	2	Starter	485	363	606	Acc/dec distance	29
MD+2	3	Starter	446	327	564	Acc/dec distance	27
MD+2	5	Starter	485	354	617	Acc/dec distance	29
MD+2	6	Starter	404	284	525	Acc/dec distance	24
MD+2	7	Starter	511	356	665	Acc/dec distance	31
MD-1	3	Starter	565	454	677	Acc/dec distance	34
MD-3	5	Starter	1159	1046	1272	Acc/dec distance	70
MD-4	6	Starter	964	852	1075	Acc/dec distance	58
MD-5	7	Starter	1076	955	1197	Acc/dec distance	65
MD-2	5	Starter	750	633	866	Acc/dec distance	45
MD-3	6	Starter	1199	1087	1311	Acc/dec distance	72
MD-4	7	Starter	1295	1169	1422	Acc/dec distance	78
MD-1	5	Starter	554	441	667	Acc/dec distance	33
MD-2	6	Starter	905	782	1027	Acc/dec distance	55
MD-3	7	Starter	891	759	1023	Acc/dec distance	54
MD-1	6	Starter	507	393	621	Acc/dec distance	31
MD-2	7	Starter	828	680	976	Acc/dec distance	50
MD-1	7	Starter	622	500	745	Acc/dec distance	37
MD		Non-starter	324	282	373	HSRD	100
MD+2	2	Non-starter	166	137	201	HSRD	51
MD+2	3	Non-starter	132	110	159	HSRD	41
MD+2	5	Non-starter	116	94	144	HSRD	36
MD+2	6	Non-starter	106	87	128	HSRD	33
MD+2	7	Non-starter	104	79	137	HSRD	32
MD-1	3	Non-starter	157	134	185	HSRD	48
MD-3	5	Non-starter	426	367	494	HSRD	131
MD-4	6	Non-starter	236	201	276	HSRD	73
MD-5	7	Non-starter	209	173	253	HSRD	65
MD-2	5	Non-starter	244	203	295	HSRD	75
MD-3	6	Non-starter	450	387	523	HSRD	139
MD-4	7	Non-starter	456	378	550	HSRD	141
MD-1	5	Non-starter	153	129	182	HSRD	47
MD-2	6	Non-starter	356	289	439	HSRD	110
MD-3	7	Non-starter	252	203	314	HSRD	78
MD-1	6	Non-starter	152	127	182	HSRD	47
MD-2	7	Non-starter	231	171	313	HSRD	71
MD-1	7	Non-starter	198	161	243	HSRD	61
MD		Starter	907	802	1027	HSRD	100
MD+2	2	Starter	100	82	122	HSRD	11
MD+2	3	Starter	98	82	119	HSRD	11
MD+2	5	Starter	62	47	80	HSRD	7
MD+2	6	Starter	59	48	74	HSRD	7
MD+2	7	Starter	49	34	71	HSRD	5
MD-1	3	Starter	165	142	192	HSRD	18
MD-3	5	Starter	392	340	453	HSRD	43
MD-4	6	Starter	216	186	250	HSRD	24
MD-5	7	Starter	206	173	246	HSRD	23
MD-2	5	Starter	192	163	227	HSRD	21
MD-3	6	Starter	443	385	510	HSRD	49
MD-4	7	Starter	408	343	484	HSRD	45
MD-1	5	Starter	131	112	154	HSRD	14
MD-2	6	Starter	326	275	387	HSRD	36
MD-3	7	Starter	242	199	295	HSRD	27
MD-1	6	Starter	137	116	162	HSRD	15
MD-2	7	Starter	216	169	274	HSRD	24
MD-1	7	Starter	186	156	223	HSRD	21
MD		Non-starter	93	77	112	SpD	100
MD+2	2	Non-starter	28	21	37	SpD	30
MD+2	3	Non-starter	23	17	30	SpD	25
MD+2	5	Non-starter	16	12	23	SpD	17
MD+2	6	Non-starter	14	10	19	SpD	15
MD+2	7	Non-starter	10	6	17	SpD	11
MD-1	3	Non-starter	33	27	42	SpD	35
MD-3	5	Non-starter	107	87	131	SpD	115
MD-4	6	Non-starter	52	42	65	SpD	56
MD-5	7	Non-starter	43	33	57	SpD	46
MD-2	5	Non-starter	53	41	70	SpD	57
MD-3	6	Non-starter	110	89	135	SpD	118
MD-4	7	Non-starter	113	87	147	SpD	122
MD-1	5	Non-starter	28	22	36	SpD	30
MD-2	6	Non-starter	97	72	129	SpD	104
MD-3	7	Non-starter	51	37	70	SpD	55
MD-1	6	Non-starter	26	20	33	SpD	28
MD-2	7	Non-starter	47	31	74	SpD	51
MD-1	7	Non-starter	55	42	73	SpD	59
MD		Starter	252	213	297	SpD	100
MD+2	2	Starter	18	14	24	SpD	7
MD+2	3	Starter	22	17	28	SpD	9
MD+2	5	Starter	7	5	11	SpD	3
MD+2	6	Starter	10	8	14	SpD	4
MD+2	7	Starter	3	2	7	SpD	1
MD-1	3	Starter	37	30	46	SpD	15
MD-3	5	Starter	103	85	125	SpD	41
MD-4	6	Starter	49	40	60	SpD	19
MD-5	7	Starter	43	34	56	SpD	17
MD-2	5	Starter	43	35	55	SpD	17
MD-3	6	Starter	120	99	145	SpD	48
MD-4	7	Starter	101	80	127	SpD	40
MD-1	5	Starter	28	22	35	SpD	11
MD-2	6	Starter	94	75	119	SpD	37
MD-3	7	Starter	55	41	72	SpD	22
MD-1	6	Starter	29	23	37	SpD	12
MD-2	7	Starter	46	33	65	SpD	18
MD-1	7	Starter	50	39	64	SpD	20
