# Supplementary material for: An analysis of training load in highly trained female football players
Source: PLoS One. 2024 Mar 28;19(3):e0299851. doi: 10.1371/journal.pone.0299851 (PMC10977714; doi:10.1371/journal.pone.0299851)
Supplement: S6 Table — (XLSX) [file pone.0299851.s007.xlsx]

## Sheet: Sheet1
Contrast	MD	Cycle	Estimate	Lower CI	Upper CI	P-value	Metric
Non-starter - Starter	MD		-62	-65	-60	0	Duration
Non-starter - Starter	MD+2	2	4	-2	9	0.165	Duration
Non-starter - Starter	MD+2	3	9	4	14	0	Duration
Non-starter - Starter	MD+2	5	14	8	20	0	Duration
Non-starter - Starter	MD+2	6	10	5	15	0	Duration
Non-starter - Starter	MD+2	7	5	-4	13	0.293	Duration
Non-starter - Starter	MD-1	3	4	0	7	0.045	Duration
Non-starter - Starter	MD-3	5	2	-2	6	0.237	Duration
Non-starter - Starter	MD-4	6	3	-1	6	0.173	Duration
Non-starter - Starter	MD-5	7	2	-3	8	0.439	Duration
Non-starter - Starter	MD-2	5	5	0	10	0.067	Duration
Non-starter - Starter	MD-3	6	2	-2	6	0.417	Duration
Non-starter - Starter	MD-4	7	4	-2	11	0.193	Duration
Non-starter - Starter	MD-1	5	1	-3	5	0.522	Duration
Non-starter - Starter	MD-2	6	1	-5	7	0.706	Duration
Non-starter - Starter	MD-3	7	1	-6	8	0.788	Duration
Non-starter - Starter	MD-1	6	7	2	11	0.003	Duration
Non-starter - Starter	MD-2	7	3	-7	13	0.574	Duration
Non-starter - Starter	MD-1	7	4	-2	10	0.184	Duration
Non-starter - Starter	MD		-1.8	-2.2	-1.5	0	Peak speed
Non-starter - Starter	MD+2	2	0.3	-0.4	1	0.35	Peak speed
Non-starter - Starter	MD+2	3	0.7	0.1	1.3	0.032	Peak speed
Non-starter - Starter	MD+2	5	1.4	0.6	2.2	0.001	Peak speed
Non-starter - Starter	MD+2	6	0.9	0.3	1.6	0.005	Peak speed
Non-starter - Starter	MD+2	7	1.6	0.4	2.7	0.006	Peak speed
Non-starter - Starter	MD-1	3	0	-0.5	0.4	0.861	Peak speed
Non-starter - Starter	MD-3	5	-0.2	-0.7	0.3	0.484	Peak speed
Non-starter - Starter	MD-4	6	0	-0.5	0.5	0.909	Peak speed
Non-starter - Starter	MD-5	7	0	-0.8	0.7	0.916	Peak speed
Non-starter - Starter	MD-2	5	0.2	-0.4	0.9	0.481	Peak speed
Non-starter - Starter	MD-3	6	-0.4	-0.9	0.2	0.165	Peak speed
Non-starter - Starter	MD-4	7	-0.2	-1	0.7	0.716	Peak speed
Non-starter - Starter	MD-1	5	-0.1	-0.7	0.4	0.598	Peak speed
Non-starter - Starter	MD-2	6	-0.7	-1.5	0.2	0.119	Peak speed
Non-starter - Starter	MD-3	7	-0.1	-1.1	0.8	0.764	Peak speed
Non-starter - Starter	MD-1	6	-0.5	-1.1	0.1	0.082	Peak speed
Non-starter - Starter	MD-2	7	-0.1	-1.4	1.1	0.834	Peak speed
Non-starter - Starter	MD-1	7	0	-0.7	0.8	0.925	Peak speed
Non-starter - Starter	MD		-6486	-6681	-6291	0	TD
Non-starter - Starter	MD+2	2	549	157	941	0.006	TD
Non-starter - Starter	MD+2	3	856	505	1207	0	TD
Non-starter - Starter	MD+2	5	1324	867	1781	0	TD
Non-starter - Starter	MD+2	6	1192	825	1559	0	TD
Non-starter - Starter	MD+2	7	1610	975	2245	0	TD
Non-starter - Starter	MD-1	3	314	42	586	0.024	TD
Non-starter - Starter	MD-3	5	311	16	605	0.039	TD
Non-starter - Starter	MD-4	6	191	-94	477	0.189	TD
Non-starter - Starter	MD-5	7	142	-262	546	0.492	TD
Non-starter - Starter	MD-2	5	520	139	900	0.007	TD
Non-starter - Starter	MD-3	6	106	-188	400	0.482	TD
Non-starter - Starter	MD-4	7	350	-125	825	0.149	TD
Non-starter - Starter	MD-1	5	258	-49	565	0.099	TD
Non-starter - Starter	MD-2	6	282	-185	749	0.236	TD
Non-starter - Starter	MD-3	7	191	-332	715	0.473	TD
Non-starter - Starter	MD-1	6	541	217	865	0.001	TD
Non-starter - Starter	MD-2	7	307	-421	1035	0.408	TD
Non-starter - Starter	MD-1	7	283	-155	720	0.205	TD
Non-starter - Starter	MD		-1126	-1174	-1077	0	Acc/dec distance
Non-starter - Starter	MD+2	2	93	-4	190	0.061	Acc/dec distance
Non-starter - Starter	MD+2	3	232	145	319	0	Acc/dec distance
Non-starter - Starter	MD+2	5	328	215	441	0	Acc/dec distance
Non-starter - Starter	MD+2	6	367	276	458	0	Acc/dec distance
Non-starter - Starter	MD+2	7	418	261	575	0	Acc/dec distance
Non-starter - Starter	MD-1	3	49	-19	116	0.156	Acc/dec distance
Non-starter - Starter	MD-3	5	20	-53	93	0.591	Acc/dec distance
Non-starter - Starter	MD-4	6	27	-44	99	0.449	Acc/dec distance
Non-starter - Starter	MD-5	7	13	-87	113	0.8	Acc/dec distance
Non-starter - Starter	MD-2	5	109	15	204	0.023	Acc/dec distance
Non-starter - Starter	MD-3	6	-30	-104	43	0.415	Acc/dec distance
Non-starter - Starter	MD-4	7	-67	-185	51	0.266	Acc/dec distance
Non-starter - Starter	MD-1	5	64	-13	140	0.101	Acc/dec distance
Non-starter - Starter	MD-2	6	20	-96	135	0.74	Acc/dec distance
Non-starter - Starter	MD-3	7	14	-116	144	0.831	Acc/dec distance
Non-starter - Starter	MD-1	6	106	25	186	0.01	Acc/dec distance
Non-starter - Starter	MD-2	7	73	-107	253	0.427	Acc/dec distance
Non-starter - Starter	MD-1	7	34	-74	143	0.537	Acc/dec distance
Non-starter - Starter	MD		-583	-662	-504	0	HSRD
Non-starter - Starter	MD+2	2	66	36	96	0	HSRD
Non-starter - Starter	MD+2	3	34	10	57	0.006	HSRD
Non-starter - Starter	MD+2	5	54	28	80	0	HSRD
Non-starter - Starter	MD+2	6	46	26	66	0	HSRD
Non-starter - Starter	MD+2	7	54	23	86	0.001	HSRD
Non-starter - Starter	MD-1	3	-8	-31	15	0.5	HSRD
Non-starter - Starter	MD-3	5	33	-16	83	0.189	HSRD
Non-starter - Starter	MD-4	6	20	-12	51	0.214	HSRD
Non-starter - Starter	MD-5	7	3	-39	44	0.903	HSRD
Non-starter - Starter	MD-2	5	52	9	94	0.017	HSRD
Non-starter - Starter	MD-3	6	7	-47	60	0.805	HSRD
Non-starter - Starter	MD-4	7	48	-35	132	0.254	HSRD
Non-starter - Starter	MD-1	5	22	-3	46	0.082	HSRD
Non-starter - Starter	MD-2	6	30	-43	103	0.424	HSRD
Non-starter - Starter	MD-3	7	10	-50	70	0.747	HSRD
Non-starter - Starter	MD-1	6	15	-11	40	0.26	HSRD
Non-starter - Starter	MD-2	7	16	-63	94	0.697	HSRD
Non-starter - Starter	MD-1	7	11	-31	53	0.603	HSRD
Non-starter - Starter	MD		-159	-188	-129	0	SpD
Non-starter - Starter	MD+2	2	10	2	18	0.012	SpD
Non-starter - Starter	MD+2	3	1	-6	8	0.776	SpD
Non-starter - Starter	MD+2	5	9	3	15	0.002	SpD
Non-starter - Starter	MD+2	6	4	-1	8	0.122	SpD
Non-starter - Starter	MD+2	7	7	2	12	0.012	SpD
Non-starter - Starter	MD-1	3	-4	-11	3	0.299	SpD
Non-starter - Starter	MD-3	5	4	-14	22	0.65	SpD
Non-starter - Starter	MD-4	6	3	-7	14	0.516	SpD
Non-starter - Starter	MD-5	7	0	-13	13	0.979	SpD
Non-starter - Starter	MD-2	5	10	-4	24	0.156	SpD
Non-starter - Starter	MD-3	6	-10	-29	9	0.312	SpD
Non-starter - Starter	MD-4	7	12	-17	42	0.403	SpD
Non-starter - Starter	MD-1	5	0	-7	7	0.974	SpD
Non-starter - Starter	MD-2	6	2	-26	31	0.874	SpD
Non-starter - Starter	MD-3	7	-4	-22	15	0.708	SpD
Non-starter - Starter	MD-1	6	-4	-11	4	0.322	SpD
Non-starter - Starter	MD-2	7	1	-23	25	0.919	SpD
Non-starter - Starter	MD-1	7	5	-11	21	0.508	SpD
